# Supplementary material for: Prevalence and Factors Associated with GLP-1 Receptor Agonist Use for Weight Management Among Overweight and Obese Adults in the Eastern Province of Saudi Arabia
Source: Healthcare (Basel). 2026 Jan 29;14(3):345. doi: 10.3390/healthcare14030345 (PMC12897281; doi:10.3390/healthcare14030345)
Supplement: Supplementary file 1 [file healthcare-14-00345-s001.zip]

Archive with 1 entries (1 files):
- healthcare-4076658-supplementary.pdf
